# Supplementary material for: Metagenomic Insights into the Abundance of Iron-Reducing Microorganisms in a Petroleum-Contaminated Iron-Rich Aquifer
Source: Microorganisms. 2025 Feb 17;13(2):433. doi: 10.3390/microorganisms13020433 (PMC11858104; doi:10.3390/microorganisms13020433)
Supplement: Supplementary file 1 [file microorganisms-13-00433-s001.zip]

Archive with 1 entries (1 files):
- microorganisms-3434698-supplementary.pdf
